# Supplementary material for: Between Heritage Conservation and Forensic Science: An Analytical Study of Personal Items Found in Mass Graves of the Francoism (1939–1956) (Spain)
Source: Molecules. 2025 Jun 27;30(13):2783. doi: 10.3390/molecules30132783 (PMC12251485; doi:10.3390/molecules30132783)
Supplement: Supplementary file 1 [file molecules-30-02783-s001.zip]

Archive with 1 entries (1 files):
- molecules-3647392-supplementary.pdf
